# Supplementary material for: Antigenic Site Immunodominance Redirection Following Repeat Variant Exposure
Source: Viruses. 2022 Jun 14;14(6):1293. doi: 10.3390/v14061293 (PMC9229260; doi:10.3390/v14061293)
Supplement: Supplementary file 1 [file viruses-14-01293-s001.zip]

Archive with 4 entries (4 files):
- Table S1. First GII.4 Infection Child Sera ID50.xlsx
- Table S2. 2013-2014 Children Sera ID50.xlsx
- Table S3. 2012-2014 Adult Sera ID50.xlsx
- Table S4. 2019 Adults Sera ID50.xlsx
