# Supplementary material for: Antigenic Site Immunodominance Redirection Following Repeat Variant Exposure
Source: Viruses. 2022 Jun 14;14(6):1293. doi: 10.3390/v14061293 (PMC9229260; doi:10.3390/v14061293)
Supplement: Supplementary file 1 [file viruses-14-01293-s001.zip › Table S1. First GII.4 Infection Child Sera ID50.xlsx]

## Sheet: Sheet1
Table S1. Epitope-specific ID50 in children post-first GII.4 infection.
	GII.4 VLP
Serum	1987 Camberwell	2012 Sydney	1987.2012.A+G	1987_2012_A+C+G	1987_2012_A	1987_2012_C	1987_2012_G	Sydneyb
1	251	541	307	393	130	317	162	952
2	291	854	223		149	316	185	1820
3	10	330	123	132	94	10	10	522
4	259	969	276	516	181	244	153	1554
5	121	820	224	406	55	155	146	1482
6	329	910	428	365	229	345	205	1798
7	10	1133	328	671	116	24	10	1638
8	33	5572	1404	3713	498	160	101	9591
9	10	543	228	297	85	25	10	1029
10	10	471	237		50	10	10	698
11	223	1583	492	485	290	72	104	1877
12	10	2419	501	1054	188	92	27	3558
13	10	730	188	536	88	28	10	1358
14	10	313	129	108	36	10	10	658
15	10	3614	769	1115	310	55	10	5503
16	10	2178	445	762	253	40	10	2691
17	1051	1296	760	700	803	1084	384	2425
18	10	840	269	522	195	54	20	1718
19	842	1657	887	1050	582	658	507	971
20	68	155	100		76	48	29	283
