# Supplementary material for: Antigenic Site Immunodominance Redirection Following Repeat Variant Exposure
Source: Viruses. 2022 Jun 14;14(6):1293. doi: 10.3390/v14061293 (PMC9229260; doi:10.3390/v14061293)
Supplement: Supplementary file 1 [file viruses-14-01293-s001.zip › Table S2. 2013-2014 Children Sera ID50.xlsx]

## Sheet: Sheet1
Table S2. Epitope-specific ID50 in Child Sera 2013-2014.
	GII.4 VLP
Serum	1987 Camberwell	2012 Sydney	1987_2012c_A+G	1987_2012c_A+C+G	1987_2012C_A	1987_2012C_C	1987_2012C_G	Sydneyb
1	915	1108	261		487	451	425	2243
2	20	373	104	44.76	20	20	20	976.1
3	176.8	1334	903	529	363	557	311	3176
4	72.58	210	124	102	20	120	85	364.2
5	20	78	20	20	20	20	20	159.8
6	106.4	83	111	20	91	20	70	90.61
7	163.7	473	239	253.1	20	177	253	785
8	20	714	140		48	20	20	1238
9	20	81	42	47	20	20	20	107
10	20	276	117	129.8	20	20	20	528
11	232.9	1392	258			20	85	2140
12	20	299	193	91.24	20	20	76	793
13	125.7	889	1000	534.6	586	206	161	2215
14	20	336	241	177.1	90	44	20	1070
15	20	261	160	108.8	47	71	20	659
16	20	226	61	67.24	20	20	20	390
17	89.65	358	271	160	254	20	20	447
18	20	993	255	200.9	181	20	20	1921
19	101.9	160	111	73.65	20	89	61	445
20	159.2	5916	3600	1897	1094	385	291	15525
21	20	938	516	354.9	167	70	56	2112
22	157.1	357	243	149.4	92	184	178	800
23	64.19	1960	271		616	122	86	3151
24	20	171	44	115	20	50	20	155
25	255.2	285	41		113	101	79	351
26	20	495	254	180.4	146	41	20	639
27	419.3	3383	1807	1086	1659	534	286	7987
28	384.4	427	345	139.4	308	43	178	465
29	46.24	239	75	81.38	20	100	42	396
30	293.9	378	228	199.9	161	318	158	634
31	82.28	618	171	205	20	140	51	1023
32	460.1	721	86		241	190	148	1189
33	20	60	20	20	20	20	20	100
34	20	167	116.6	97.55	47.61	46.25	20	395
35	159.9	1361	685.9	378	228.4	202.5	126.7	2531
36	90.68	539.5	213	116.9	89.17	77.61	51.73	958
37	20	167.7	20	20	20	20	20	318
38	20	64.59	20	20	20	20	20	113
39	20	178.1	99.91	44.37	20	20	20	363
40	103.2	87.1	82.24	57.91	112.2	95.51	82.49	174
41	79.51	879.6	408.2	169.7	89.44	49.37	120.1	1627
42	80.08	718.3	132.1	66.85	20	89.57	20	1661
43	20	54.72	20	20	20	20	20	102
44	20	167.7	20	20	20	20	20	371
45	20	257	83.52	51.11	20	20	20	432
46	20	307.1	150.8	98.78	56.57	62.87	20	584
47	74.19	353.8	230.4	163.5	141.4	190.3	92.19	949
48	20	43.2	20	20	20	20	20	54
49	20	617.1	351.5	173.3	146.5	62.27	20	1104
50	199.2	771.2	290	171	166.1	641.2	234.1	1051
51	95.19	682	384	272.2	180.1	282.9	143.4	1297
52	20	402.9	20	20	20	20	20	707
53	143.8	439.8	192.1	128	85.85	599	142.6	682
54	60.96	56.94	53.6	20	48.54	92.66	20	106
55	20	357.7	200.6	120.9	104	94.53	20	573
56	20	349.7	163.7	86.1	52.6	20		543
57	20	479.1	173	105.5	81.29	107	60.67	649
58	20	68.3	20	20	20	20	20	163
59	20	81.1	20	20	68.42	64.27	79.14	128
60	20.83	267.9	113.4	69.47	60.11	50.11	20	413
61	55.59	150.2	88.54	56.71	20	109.3	62.69	211
62	20	159.1	95.44	45.8	51.76	20	20	283
63	52.11	446.4	144.6	81.43	67.79	108.4	67.6	595
64	20	234	20	20	53.65	80.23	65.95	434
65	218.9	338.4	303.6	20	341	664.8	259	421
