# Supplementary material for: Antigenic Site Immunodominance Redirection Following Repeat Variant Exposure
Source: Viruses. 2022 Jun 14;14(6):1293. doi: 10.3390/v14061293 (PMC9229260; doi:10.3390/v14061293)
Supplement: Supplementary file 1 [file viruses-14-01293-s001.zip › Table S3. 2012-2014 Adult Sera ID50.xlsx]

## Sheet: Sheet1
Table S3. Epitope-specific ID50 in Adult Sera 2012-2014.
	GII.4 VLP
Serum	1987 Camberwell	2012 Sydney	1987_2012c_A+G	1987_2012c_A+C+G	1987_2012C_A	1987_2012C_C	1987_2012C_G	Sydneyb
1	446.1	116	167	57.52	173	489	270	136
2	178.8	44	74	70.88	68	181	92	20
3	1877	1226	1848	454.4	986	923	1219	1809
4	911.7	87	191	152.6	210	1062	522	102
5	268.9	51	70	80.86	62	236	216	58
6	477.7	57	120	109.9	158	690	216	71
7	429.5	355	390	20	198	20	252	610
8	688.7	104	164	91.06	207	675	202	81
9	3977	170	4252	2411	1363	6515	3812	272
10	345.3	61	102	71.54	76	376	181	243
11	802.1	59	403	192.1	430	569	290	100
12	802.5	177	527	261.7	318	905	441	263
13	2752	572	1401	303.4	1411	1730	1354	887
14	264.4	479	65	59	108	200	66	778
15	311.7	45	61	20	78	344	155	72
16	249.3	59	20	20	48	297	84	73
17	313.4	67	101	54.95	97	324	178	113
18	1129	1414	2705	2695	2152	973	428	2761
19	316.1	73	56	20	67	338	143	94
20	1266	138	243	117.9	696	1117	319	229
21	543.6	139	336	147.7	1049	400	46	163
