# Supplementary material for: Antigenic Site Immunodominance Redirection Following Repeat Variant Exposure
Source: Viruses. 2022 Jun 14;14(6):1293. doi: 10.3390/v14061293 (PMC9229260; doi:10.3390/v14061293)
Supplement: Supplementary file 1 [file viruses-14-01293-s001.zip › Table S4. 2019 Adults Sera ID50.xlsx]

## Sheet: Sheet1
Table S4. Variant and epitope-specific ID50 for 2019 adult sera.
	GII.4 VLP
Serum	1987 Camberwell	1997 Grimsby	2002 Farmington Hills	2006 Den Haag	2009 New Orleans	2012 Sydney	2019 Hong Kong	1987.2012.A+G	1987_2012_A+C+G	1987_2012_A	1987_2012_C	1987_2012_G	Sydneyb
1	290	233.7	124.4	181.6	73.02	145.9	181.4	276	187.4	161.2	193.2	92.19	306.7
2	1021	1525	628.8	770.8	223.7	165.3	302.7	201.3	127.5	171.3	570	254.5	227.4
3	345.8	421	373.2	412.9	158	134.6	169.6	142.1	97.55	137.2	186.2	67.82	174.2
4	393.1	490.1	225.1	193.9	31.42	41.74	78.79	67.1	37.03	106.7	172.9	76.08	53.96
5	2383	2889	684	930.7	196.1	490	273.4	878.7	417.4	508	1000	588.3	608.8
6	112	136.7	86.57	56.53	10	27.98	77.25	28.74	20.21	36.11	42.99	10	43.83
7	365.1	452	513.3	728.2	321.2	252.9	434.3	176.8	60.74	111.4	155	94.09	434.1
8	762.1	963	405.8	468.4	175.3	142.3	287.7	350.1	175.9	257.8	417.4	263.7	302.3
9	1069	1198	128	153.8	68.24	87.67	178.7	918.8	435.3	536.4	553.9	360.8	157.3
10	852.7	1515	772.6	503.7	111.3	211.1	612.3	190.7	110.8	122.5	524.9	226	426.9
11	655	737	353.4	210.3	84.84	187.8	137.6	215.4	142.7	273.3	341.7	144.9	255.1
12	62.02	77.29	10	10	10	10	10	10	10	10	43.12	10	10
13	466.6	481.2	229	32.39	10	10	130.6	73.66	45.65	116.3	254.6	70.21	10
14	149.4	181	81.57	25.2	10	10	10	10	10	28.58	104.8	10	10
15	283.4	374.4	102.1	183.5	66.56	121.9	42.07	106.2	84.97	109	142.5	87.2	293.3
16	399.1	357.2	129.8	1173	366.5	291.7	113.7	145	99.28	88.45	175.8	82.55	632.2
17	126.9	102.5	69.58	63.51	10	23.02	121.4	10	25.96	26.14	71.73	27.42	10
18	738.6	627.3	257.5	165.7	36.16	46.25	67.21	99.13	56.15	187.7	355.6	109.1	73.95
19	142.5	152.4	96.74	10	10	10	10	10	10	42.89	83.09	10	10
20	969.4	830.5	390.8	348.9	172.9	174.7	215	290.5	205.6	238.9	537.2	250.8	314.1
